# Supplementary material for: Effect of Lactobacillus fermentum ZS40 on the NF-κB signaling pathway in an azomethane-dextran sulfate sodium-induced colon cancer mouse model
Source: Front Microbiol. 2022 Sep 26;13:953905. doi: 10.3389/fmicb.2022.953905 (PMC9549056; doi:10.3389/fmicb.2022.953905)
Supplement: Supplementary file 1 [file Data_Sheet_1.ZIP]

Archive with 66 entries (52 files):
- Raw data/
- Raw data/Raw data/
- Raw data/Raw data/Raw data/
- Raw data/Raw data/Raw data/Figure 2. .body weight/
- Raw data/Raw data/Raw data/Figure 2. .body weight/body weight.xlsx
- Raw data/Raw data/Raw data/Figure 3. Colon  picture and Colon weight/
- Raw data/Raw data/Raw data/Figure 3. Colon  picture and Colon weight/Colon weight.xlsx
- Raw data/Raw data/Raw data/Figure 3. Colon  picture and Colon weight/Picture/
- Raw data/Raw data/Raw data/Figure 3. Colon  picture and Colon weight/Picture/BLA.jpg
- Raw data/Raw data/Raw data/Figure 3. Colon  picture and Colon weight/Picture/M.jpg
- Raw data/Raw data/Raw data/Figure 3. Colon  picture and Colon weight/Picture/NC.jpg
- Raw data/Raw data/Raw data/Figure 3. Colon  picture and Colon weight/Picture/SD.jpg
- Raw data/Raw data/Raw data/Figure 3. Colon  picture and Colon weight/Picture/ZS40-H.jpg
- Raw data/Raw data/Raw data/Figure 3. Colon  picture and Colon weight/Picture/ZS40-L.jpg
- Raw data/Raw data/Raw data/Figure 4. H&E/
- Raw data/Raw data/Raw data/Figure 4. H&E/BLA.jpg
- Raw data/Raw data/Raw data/Figure 4. H&E/CRC.jpg
- Raw data/Raw data/Raw data/Figure 4. H&E/NC.jpg
- Raw data/Raw data/Raw data/Figure 4. H&E/SD.jpg
- Raw data/Raw data/Raw data/Figure 4. H&E/ZS40-H.jpg
- Raw data/Raw data/Raw data/Figure 4. H&E/ZS40-L.jpg
- Raw data/Raw data/Raw data/Figure 5. Colon severity pathological scores/
- Raw data/Raw data/Raw data/Figure 5. Colon severity pathological scores/Colon severity pathological scores.xlsx
- Raw data/Raw data/Raw data/Figure 6. immunohistochemical staining/
- Raw data/Raw data/Raw data/Figure 6. immunohistochemical staining/CD117/
- Raw data/Raw data/Raw data/Figure 6. immunohistochemical staining/CD117/BLA.jpg
- Raw data/Raw data/Raw data/Figure 6. immunohistochemical staining/CD117/CRC.jpg
- Raw data/Raw data/Raw data/Figure 6. immunohistochemical staining/CD117/NC.jpg
- Raw data/Raw data/Raw data/Figure 6. immunohistochemical staining/CD117/results.xlsx
- Raw data/Raw data/Raw data/Figure 6. immunohistochemical staining/CD117/SD.jpg
- Raw data/Raw data/Raw data/Figure 6. immunohistochemical staining/CD117/ZS40-H.jpg
- Raw data/Raw data/Raw data/Figure 6. immunohistochemical staining/CD117/ZS40-L.jpg
- Raw data/Raw data/Raw data/Figure 6. immunohistochemical staining/CD34/
- Raw data/Raw data/Raw data/Figure 6. immunohistochemical staining/CD34/BLA.jpg
- Raw data/Raw data/Raw data/Figure 6. immunohistochemical staining/CD34/CRC.jpg
- Raw data/Raw data/Raw data/Figure 6. immunohistochemical staining/CD34/NC.jpg
- Raw data/Raw data/Raw data/Figure 6. immunohistochemical staining/CD34/results.xlsx
- Raw data/Raw data/Raw data/Figure 6. immunohistochemical staining/CD34/SD.jpg
- Raw data/Raw data/Raw data/Figure 6. immunohistochemical staining/CD34/ZS40-H.jpg
- Raw data/Raw data/Raw data/Figure 6. immunohistochemical staining/CD34/ZS40-L.jpg
- Raw data/Raw data/Raw data/Figure 7. mRNA/
- Raw data/Raw data/Raw data/Figure 7. mRNA/Bcl-2.xlsx
- Raw data/Raw data/Raw data/Figure 7. mRNA/BCL-XL.xlsx
- Raw data/Raw data/Raw data/Figure 7. mRNA/cox-2.xlsx
- Raw data/Raw data/Raw data/Figure 7. mRNA/IKKα.xlsx
- Raw data/Raw data/Raw data/Figure 7. mRNA/IKKβ.xlsx
- Raw data/Raw data/Raw data/Figure 7. mRNA/IL-1β.xlsx
- Raw data/Raw data/Raw data/Figure 7. mRNA/IκBα.xlsx
- Raw data/Raw data/Raw data/Figure 7. mRNA/p65.xlsx
- Raw data/Raw data/Raw data/Figure 7. mRNA/TNF-α.xlsx
- Raw data/Raw data/Raw data/Figure 7. mRNA/TRAF-1.xlsx
- Raw data/Raw data/Raw data/Figure 7. mRNA/TRAF-2.xlsx
- Raw data/Raw data/Raw data/Figure 7. mRNA/TRAF-6.xlsx
- Raw data/Raw data/Raw data/Figure 8. NFkB-protein/
- Raw data/Raw data/Raw data/Figure 8. NFkB-protein/actin.Tif
- Raw data/Raw data/Raw data/Figure 8. NFkB-protein/Cox-2.Tif
- Raw data/Raw data/Raw data/Figure 8. NFkB-protein/IL-1β.Tif
- Raw data/Raw data/Raw data/Figure 8. NFkB-protein/IκBα.Tif
- Raw data/Raw data/Raw data/Figure 8. NFkB-protein/p65.Tif
- Raw data/Raw data/Raw data/Figure 8. NFkB-protein/TNF-α.Tif
- Raw data/Raw data/Raw data/Table 1. Serum Indexes/
- Raw data/Raw data/Raw data/Table 1. Serum Indexes/IL-1β-.xlsx
- Raw data/Raw data/Raw data/Table 1. Serum Indexes/IL-8-.xlsx
- Raw data/Raw data/Raw data/Table 1. Serum Indexes/MIP-1-.xlsx
- Raw data/Raw data/Raw data/Table 1. Serum Indexes/TNF-α-.xlsx
- Raw data/Raw data/Raw data/Table 1. Serum Indexes/VCAM-1-.xlsx
