# Supplementary material for: Effect of Lactobacillus fermentum ZS40 on the NF-κB signaling pathway in an azomethane-dextran sulfate sodium-induced colon cancer mouse model
Source: Front Microbiol. 2022 Sep 26;13:953905. doi: 10.3389/fmicb.2022.953905 (PMC9549056; doi:10.3389/fmicb.2022.953905)
Supplement: Supplementary file 1 [file Data_Sheet_1.ZIP › Raw data/Raw data/Raw data/Figure 2. .body weight/body weight.xlsx]

## Sheet: Sheet1
0th week
NC	18	19	17	18	16.2	18.7	18.5	17.6	18.5	19
CRC	17	19	17.5	18	17	17.5	18	18	16.5	19
ZS40-H	17.5	18.2	18.5	17	17.5	18	17.5	17.5	19	18.5
ZS40-L	17.8	18	17.5	18	18	18.5	17	19	19	17
BLA	17.5	18.5	17.8	18.2	17.5	18	18.5	19	16	16.5
SD	18.5	18.4	18	17.5	16	16	16.5	18	19	18.5
1st week
NC	22.5	21.6	20	22.5	22	23	22.5	23.4	21.6	20.5
CRC	23.4	22.4	21.5	23	20	21.4	20.8	21	19	21
ZS40-H	21.5	22	22.4	21.4	19	19.5	19	20	21	20.5
ZS40-L	22.4	22.8	21	22	20	19	18.5	20	21	21
BLA	21.8	22	23.5	22	19	19.5	19	20	17.5	18
SD	22.3	22.5	22	23	18	18	17	19	20	18
2nd week
NC	25.2	24.7	25.5	25	25	24.5	25	26.2	23	22.5
CRC	21.3	20.4	19.1	20	18.2	18	20	19	19	18.5
ZS40-H	19.4	21.6	21.5	20	20.5	21	22	21.5	23	20.5
ZS40-L	21	20.8	21	21	18.5	20	19.5	22	23	22.5
BLA	20.8	20	21.5	19	20.5	20	21	21.5	20.5	19.5
SD	20.1	20.5	21	21.5	20.5	20	20	21.5	21	21
4th week
NC	29	28.3	27.6	28.5	27	27.5	26.5	28	25	25
CRC	23.5	23.1	22.5	22	20	20.5	21	21	18.5	21
ZS40-H	25.1	25.3	24.5	24	22.5	24	24.5	23	22.5	24
ZS40-L	24.1	23.6	23.5	23.6	21	24	22.5	25	27	25
BLA	23.5	22.8	23	23	22	21.5	22.5	20	23	20.5
SD	23.1	22.5	23.5	24	22.5	20.5	21	23	23	22
6th week
NC	33	34	32	33.5	30	31.2	29.5	31	28	29
CRC	23.4	22.4	22	22.6	22	21.5	23	24	21	23.5
ZS40-H	24.5	24.5	23.7	23.5	23.5	25	26	25.5	25	26
ZS40-L	23.5	24	23.3	23	23.5	25	25	26.5	29	24.5
BLA	23	22.7	23.4	23.3	23.5	24	23	22.5	23.5	21.5
SD	24.1	24	25.5	24.8	24.5	23.5	23	25	24.5	23
8th week
NC	38.5	38	38.7	39	35	37.2	36.5	38	35.5	36
CRC	24.5	23.1	23.6	22	23.5	23	24	24	25	25
ZS40-H	25.4	24.5	23.5	24	24	25.5	25	25	26	25.5
ZS40-L	23	24.5	23.8	23.5	25	24.5	25	24	27.8	25
BLA	24	23.5	23.5	24	25	24.5	24	24	25	22.5
SD	25	24.5	25	25.5	25.5	24	25	24.5	26	25
10th week
NC	40	42	41	40	38	42.5	39.5	42.5	38	41.5
CRC	24.3	24	23.5	23.5	24.5	23.5	23	25	25.5	25
ZS40-H	25.5	26	25.7	25.4	26	25.5	26	27	27.5	26
ZS40-L	24.5	24.7	25	24.3	25.5	26	23	23.5	25	26
BLA	24	24.5	23.5	24.5	24.5	25	23.5	24	26	25
SD	26	26	25.5	25.5	26	24.5	25	25	27	26
12th week
NC	40	41.4	39	40	42	45	42	45	41	43
CRC	23.5	24.6	25	24.3	24	24.5	24.5	26	23.5	24
ZS40-H	27.3	28.5	28	28.5	27.5	28	28.5	30	29	28.5
ZS40-L	25.6	26	25.3	25.9	26	25.5	24.5	24	24.5	26
BLA	26	25.7	25	26.4	26	25.5	26	26	25.5	24
SD	27	28.4	29	28.3	28.5	26	27.5	26.5	28	27
