# Supplementary material for: Effect of Lactobacillus fermentum ZS40 on the NF-κB signaling pathway in an azomethane-dextran sulfate sodium-induced colon cancer mouse model
Source: Front Microbiol. 2022 Sep 26;13:953905. doi: 10.3389/fmicb.2022.953905 (PMC9549056; doi:10.3389/fmicb.2022.953905)
Supplement: Supplementary file 1 [file Data_Sheet_1.ZIP › Raw data/Raw data/Raw data/Figure 3. Colon picture and Colon weight/Colon weight.xlsx]

## Sheet: Sheet1
NC	CRC	ZS40-H	ZS40-L	BLA	SD
0.582	0.678	0.553	0.649	0.742	0.639
0.519	0.685	0.586	0.639	0.636	0.768
0.406	0.727	0.655	0.744	0.562	0.664
0.505	0.733	0.566	0.661	0.715	0.573
0.616	0.635	0.609	0.568	0.637	0.811
0.512	0.693	0.685	0.727	0.631	0.744
0.57	0.791	0.669	0.731	0.872	0.655
0.53	0.702	0.559	0.683	0.797	0.648
0.455	0.864	0.598	0.665	0.691	0.543
0.675	0.737	0.55	0.662	0.643	0.51
