# Supplementary material for: Effect of Lactobacillus fermentum ZS40 on the NF-κB signaling pathway in an azomethane-dextran sulfate sodium-induced colon cancer mouse model
Source: Front Microbiol. 2022 Sep 26;13:953905. doi: 10.3389/fmicb.2022.953905 (PMC9549056; doi:10.3389/fmicb.2022.953905)
Supplement: Supplementary file 1 [file Data_Sheet_1.ZIP › Raw data/Raw data/Raw data/Figure 5. Colon severity pathological scores/Colon severity pathological scores.xlsx]

## Sheet: Sheet1
NC	CRC	ZS40-H	ZS40-L	BLA	SD
2	4	3	1	3	3
2	4	3	4	3	3
2	4	3	3	3	2
1	4	2	3	3	2
1	4	2	3	2	2
1	3	2	3	2	2
1	3	2	3	4	1
1	3	1	2	4	1
1	3	1	2	4	1
1	2	1	2	4	1
