# Supplementary material for: Effect of Lactobacillus fermentum ZS40 on the NF-κB signaling pathway in an azomethane-dextran sulfate sodium-induced colon cancer mouse model
Source: Front Microbiol. 2022 Sep 26;13:953905. doi: 10.3389/fmicb.2022.953905 (PMC9549056; doi:10.3389/fmicb.2022.953905)
Supplement: Supplementary file 1 [file Data_Sheet_1.ZIP › Raw data/Raw data/Raw data/Figure 6. immunohistochemical staining/CD117/results.xlsx]

## Sheet: Results
	Area	Mean	Min	Max	IntDen	RawIntDen		AOD	Mean	STDEV
NC	744527	0.331	0.267	2.708	246769	90851679		0.331444	0.333802	0.00225372
NC	692874	0.336	0.27	2.708	232761	83841746		0.335935
NC	699221	0.334	0.267	2.708	233557	84933761		0.334025
CRC	652849	0.473	0.377	2.708	308789	57976730		0.472987	0.457785	0.016411
CRC	992130	0.46	0.377	2.708	456361	89904472		0.459981
CRC	1013463	0.44	0.365	2.708	446315	95822748		0.440386
ZS40-H	599101	0.361	0.27	2.708	216128	69049022		0.360754	0.366553	0.00763679
ZS40-H	700349	0.364	0.283	2.708	254717	79888400		0.3637
ZS40-H	584767	0.375	0.283	2.708	219408	65424340		0.375206
ZS40-L	840143	0.374	0.31	2.708	314221	92630996		0.374009	0.391618	0.0354343
ZS40-L	865916	0.368	0.306	2.708	319035	96609475		0.368437
ZS40-L	698753	0.432	0.353	2.708	302146	67702293		0.432407
BLA	818188	0.388	0.317	2.708	317390	87536946		0.387918	0.389096	0.00125837
BLA	893287	0.389	0.317	2.708	347441	95181139		0.388947
BLA	854108	0.39	0.317	2.708	333462	90798123		0.390422
SD	939890	0.377	0.289	2.708	354393	103307325		0.377058	0.368805	0.0128846
SD	781769	0.375	0.289	2.708	293475	86584264		0.375399
SD	827874	0.354	0.279	2.708	293032	96022601		0.353958
