# Supplementary material for: Effect of Lactobacillus fermentum ZS40 on the NF-κB signaling pathway in an azomethane-dextran sulfate sodium-induced colon cancer mouse model
Source: Front Microbiol. 2022 Sep 26;13:953905. doi: 10.3389/fmicb.2022.953905 (PMC9549056; doi:10.3389/fmicb.2022.953905)
Supplement: Supplementary file 1 [file Data_Sheet_1.ZIP › Raw data/Raw data/Raw data/Figure 6. immunohistochemical staining/CD34/results.xlsx]

## Sheet: Results
	Area	Mean	Min	Max	IntDen	RawIntDen		AOD	Mean	STDEV
NC	593811	0.322	0.257	2.708	191385	74417155		0.3223	0.315607	0.00627616
NC	595242	0.31	0.248	2.708	184438	76831230		0.309854
NC	620348	0.315	0.251	2.708	195202	79091533		0.314665
CRC	520595	0.412	0.313	2.708	214247	53738632		0.411543	0.403107	0.0132777
CRC	653259	0.41	0.313	2.708	267820	67224842		0.409976
CRC	852424	0.388	0.31	2.708	330572	91538604		0.387802
ZS40-H	647978	0.354	0.273	2.708	229419	75689213		0.354054	0.335454	0.0533745
ZS40-H	1751817	0.275	0.211	2.708	482219	241075734		0.275268
ZS40-H	563760	0.377	0.283	2.708	212560	63061462		0.377039
ZS40-L	677210	0.399	0.306	2.708	269956	71853467		0.398629	0.398417	0.00344829
ZS40-L	737984	0.395	0.306	2.708	291406	78785407		0.394868
ZS40-L	673759	0.402	0.31	2.708	270686	71042213		0.401755
BLA	848202	0.343	0.267	2.708	290972	100745360		0.343045	0.348574	0.00709901
BLA	819421	0.346	0.267	2.708	283599	96909576		0.346096
BLA	642879	0.357	0.27	2.708	229237	74872884		0.356579
SD	769467	0.381	0.31	2.708	293214	83809866		0.381062	0.376446	0.00568015
SD	886655	0.37	0.306	2.708	328154	98666247		0.370103
SD	730158	0.378	0.31	2.708	276127	80181720		0.378175
