# Supplementary material for: Effect of Lactobacillus fermentum ZS40 on the NF-κB signaling pathway in an azomethane-dextran sulfate sodium-induced colon cancer mouse model
Source: Front Microbiol. 2022 Sep 26;13:953905. doi: 10.3389/fmicb.2022.953905 (PMC9549056; doi:10.3389/fmicb.2022.953905)
Supplement: Supplementary file 1 [file Data_Sheet_1.ZIP › Raw data/Raw data/Raw data/Figure 7. mRNA/Bcl-2.xlsx]

## Sheet: Sheet1
Sample	gene	CT	CT average		Sample	gene	CT	△CT	△CT average	△△CT	2（-△△CT）	2（-△△CT） average
NC	actin	16.915	16.9071		NC	bcl-2	26.738	9.8309	9.7979	0.033	0.977386	1.0002
NC	actin	16.831	16.9071		NC	bcl-2	26.689	9.7819		-0.016	1.01115
NC	actin	16.97	16.9071		NC	bcl-2	26.666	9.7589		-0.039	1.0274
NC	actin	16.913	16.9071		NC	bcl-2	26.727	9.8199		0.022	0.984866
CRC	actin	15.539	15.5051		CRC	bcl-2	27.165	11.6599		1.86199	0.275097	0.27329
CRC	actin	15.633	15.5051		CRC	bcl-2	27.262	11.7569		1.95899	0.257208
CRC	actin	15.427	15.5051		CRC	bcl-2	27.161	11.6559		1.85799	0.27586
CRC	actin	15.422	15.5051		CRC	bcl-2	27.114	11.6089		1.81099	0.284995
BLA	actin	15.874	15.7547		BLA	bcl-2	26.276	10.5213		0.723429	0.605656	0.590474
BLA	actin	15.742	15.7547		BLA	bcl-2	26.224	10.4693		0.671429	0.627884
BLA	actin	15.68	15.7547		BLA	bcl-2	26.273	10.5183		0.720429	0.606917
BLA	actin	15.722	15.7547		BLA	bcl-2	26.492	10.7373		0.939429	0.521439
SD	actin	15.618	15.6054		SD	bcl-2	25.902	10.2966		0.498747	0.707721	0.706137
SD	actin	15.552	15.6054		SD	bcl-2	25.897	10.2916		0.493747	0.710178
SD	actin	15.549	15.6054		SD	bcl-2	25.906	10.3006		0.502747	0.705762
SD	actin	15.701	15.6054		SD	bcl-2	25.916	10.3106		0.512747	0.700887
ZS40-H	actin	15.583	15.5119		ZS40-H	bcl-2	25.885	10.3731		0.575231	0.671179	0.656425
ZS40-H	actin	15.504	15.5119		ZS40-H	bcl-2	25.939	10.4271		0.629231	0.646521
ZS40-H	actin	15.58	15.5119		ZS40-H	bcl-2	25.906	10.3941		0.596231	0.66148
ZS40-H	actin	15.381	15.5119		ZS40-H	bcl-2	25.939	10.4271		0.629231	0.646521
ZS40-L	actin	15.658	15.6215		ZS40-L	bcl-2	26.23	10.6085		0.810561	0.57016	0.54787
ZS40-L	actin	15.72	15.6215		ZS40-L	bcl-2	26.32	10.6985		0.900561	0.535678
ZS40-L	actin	15.569	15.6215		ZS40-L	bcl-2	26.381	10.7595		0.961561	0.513501
ZS40-L	actin	15.539	15.6215		ZS40-L	bcl-2	26.225	10.6035		0.805561	0.57214
