# Supplementary material for: Effect of Lactobacillus fermentum ZS40 on the NF-κB signaling pathway in an azomethane-dextran sulfate sodium-induced colon cancer mouse model
Source: Front Microbiol. 2022 Sep 26;13:953905. doi: 10.3389/fmicb.2022.953905 (PMC9549056; doi:10.3389/fmicb.2022.953905)
Supplement: Supplementary file 1 [file Data_Sheet_1.ZIP › Raw data/Raw data/Raw data/Figure 7. mRNA/BCL-XL.xlsx]

## Sheet: Sheet1
Sample	gene	CT	CT average		Sample	gene	CT	△CT	△CT average	△△CT	2（-△△CT）	2（-△△CT） average
NC	actin	17.345	16.9127		NC	Bcl-xl	26.401	9.48825	9.51175	-0.0235	1.01642	1.00017
NC	actin	16.616			NC	Bcl-xl	26.433	9.52025		0.0085	0.994126
NC	actin	16.759			NC	Bcl-xl	26.464	9.55125		0.0395	0.972992
NC	actin	16.931			NC	Bcl-xl	26.4	9.48725		-0.0245	1.01713
BLA	actin	15.249	15.1928		BLA	Bcl-xl	24.823	9.63025		0.1185	0.921145	0.565435
BLA	actin	15.176			BLA	Bcl-xl	25.873	10.6803		1.1685	0.444884
BLA	actin	15.127			BLA	Bcl-xl	25.881	10.6883		1.1765	0.442424
BLA	actin	15.219			BLA	Bcl-xl	25.846	10.6532		1.1415	0.453288
CRC	actin	17.27	17.1898		CRC	Bcl-xl	27.243	10.0532		0.5415	0.687056	0.465443
CRC	actin	17.236			CRC	Bcl-xl	28.083	10.8932		1.3815	0.38382
CRC	actin	17.107			CRC	Bcl-xl	27.949	10.7593		1.2475	0.421177
CRC	actin	17.146			CRC	Bcl-xl	28.137	10.9473		1.4355	0.369719
SD	actin	15.956	15.7668		SD	Bcl-xl	25.392	9.62525		0.1135	0.924343	0.917754
SD	actin	15.667			SD	Bcl-xl	25.454	9.68725		0.1755	0.885461
SD	actin	15.752			SD	Bcl-xl	25.409	9.64225		0.1305	0.913515
SD	actin	15.692			SD	Bcl-xl	25.356	9.58925		0.0775	0.947698
ZS40-H	actin	15.567	15.5335		ZS40-H	Bcl-xl	25.17	9.6365		0.12475	0.917163	0.894337
ZS40-H	actin	15.531			ZS40-H	Bcl-xl	25.147	9.6135		0.10175	0.931902
ZS40-H	actin	15.508			ZS40-H	Bcl-xl	25.272	9.7385		0.22675	0.854558
ZS40-H	actin	15.528			ZS40-H	Bcl-xl	25.24	9.7065		0.19475	0.873724
ZS40-L	actin	15.425	15.3925		ZS40-L	Bcl-xl	25.229	9.8365		0.32475	0.798437	0.806008
ZS40-L	actin	15.325			ZS40-L	Bcl-xl	25.254	9.8615		0.34975	0.78472
ZS40-L	actin	15.432			ZS40-L	Bcl-xl	25.165	9.7725		0.26075	0.834654
ZS40-L	actin	15.388			ZS40-L	Bcl-xl	25.215	9.8225		0.31075	0.806223
