# Supplementary material for: Effect of Lactobacillus fermentum ZS40 on the NF-κB signaling pathway in an azomethane-dextran sulfate sodium-induced colon cancer mouse model
Source: Front Microbiol. 2022 Sep 26;13:953905. doi: 10.3389/fmicb.2022.953905 (PMC9549056; doi:10.3389/fmicb.2022.953905)
Supplement: Supplementary file 1 [file Data_Sheet_1.ZIP › Raw data/Raw data/Raw data/Figure 7. mRNA/cox-2.xlsx]

## Sheet: Sheet1
Sample	gene	CT	CT average		Sample	gene	CT	△CT	△CT average	△△CT	2（-△△CT）	2（-△△CT） average
CRC	actin	16.313	16.2367		CRC	COX-2	30.97	14.7333	14.5676	0.16575	0.891465	1.01019
CRC	actin	16.121	16.2367		CRC	COX-2	31.04	14.8033		0.23575	0.849243
CRC	actin	16.287	16.2367		CRC	COX-2	30.655	14.4183		-0.14925	1.10899
CRC	actin	16.225	16.2367		CRC	COX-2	30.552	14.3153		-0.25225	1.19106
BLA	actin	14.947	14.9276		BLA	COX-2	31.016	16.0884		1.52083	0.348485	0.319168
BLA	actin	14.984	14.9276		BLA	COX-2	31.087	16.1594		1.59183	0.33175
BLA	actin	14.877	14.9276		BLA	COX-2	30.993	16.0654		1.49783	0.354086
BLA	actin	14.902	14.9276		BLA	COX-2	31.54	16.6124		2.04483	0.242351
SD	actin	14.738	14.704		SD	COX-2	30.415	15.711		1.14337	0.452701	0.465589
SD	actin	14.641	14.704		SD	COX-2	30.457	15.753		1.18537	0.439711
SD	actin	14.808	14.704		SD	COX-2	30.139	15.435		0.867371	0.548145
SD	actin	14.629	14.704		SD	COX-2	30.517	15.813		1.24537	0.421799
ZS40-L	actin	15.728	15.6503		ZS40-L	COX-2	31.315	15.6647		1.09715	0.467438	0.484979
ZS40-L	actin	15.669	15.6503		ZS40-L	COX-2	31.456	15.8057		1.23815	0.423915
ZS40-L	actin	15.569	15.6503		ZS40-L	COX-2	31.095	15.4447		0.877154	0.54444
ZS40-L	actin	15.635	15.6503		ZS40-L	COX-2	31.206	15.5557		0.988154	0.504122
NC	actin	14.667	14.587		NC	COX-2	30.507	15.92		1.35239	0.391643	0.308344
NC	actin	14.557	14.587		NC	COX-2	31.056	16.469		1.90139	0.267686
NC	actin	14.617	14.587		NC	COX-2	30.975	16.388		1.82039	0.283145
NC	actin	14.507	14.587		NC	COX-2	30.936	16.349		1.78139	0.290903
ZS40-H	actin	14.963	14.9592		ZS40-H	COX-2	30.6	15.6408		1.07318	0.475269	0.473271
ZS40-H	actin	14.947	14.9592		ZS40-H	COX-2	30.467	15.5078		0.940184	0.521166
ZS40-H	actin	14.958	14.9592		ZS40-H	COX-2	30.768	15.8088		1.24118	0.423025
ZS40-H	actin	14.969	14.9592		ZS40-H	COX-2	30.605	15.6458		1.07818	0.473625
