# Supplementary material for: Effect of Lactobacillus fermentum ZS40 on the NF-κB signaling pathway in an azomethane-dextran sulfate sodium-induced colon cancer mouse model
Source: Front Microbiol. 2022 Sep 26;13:953905. doi: 10.3389/fmicb.2022.953905 (PMC9549056; doi:10.3389/fmicb.2022.953905)
Supplement: Supplementary file 1 [file Data_Sheet_1.ZIP › Raw data/Raw data/Raw data/Figure 7. mRNA/IKKα.xlsx]

## Sheet: Sheet1
Sample	gene	CT	CT average		Sample	gene	CT	△CT	△CT average	△△CT	2（-△△CT）	2（-△△CT） average
NC	actin	16.148	16.2648		NC	Ikkα	26.089	9.82415	9.7959	0.02825	0.980609	1.00035
NC	actin	16.204	16.2648		NC	Ikkα	26.009	9.74415		-0.05175	1.03652
NC	actin	16.364	16.2648		NC	Ikkα	26.104	9.83915		0.04325	0.970466
NC	actin	16.343	16.2648		NC	Ikkα	26.041	9.77615		-0.01975	1.01378
BLA	actin	14.795	14.9827		BLA	Ikkα	25.244	10.2613		0.465445	0.724248	0.687011
BLA	actin	14.935	14.9827		BLA	Ikkα	25.296	10.3133		0.517445	0.698608
BLA	actin	15.209	14.9827		BLA	Ikkα	25.549	10.5663		0.770445	0.586237
BLA	actin	14.992	14.9827		BLA	Ikkα	25.215	10.2323		0.436445	0.738953
CRC	actin	16.238	16.1173		CRC	Ikkα	27.654	11.5367		1.74082	0.2992	0.378297
CRC	actin	16.168	16.1173		CRC	Ikkα	27.693	11.5757		1.77982	0.29122
CRC	actin	16.113	16.1173		CRC	Ikkα	27.672	11.5547		1.75882	0.29549
CRC	actin	15.951	16.1173		CRC	Ikkα	26.586	10.4687		0.672819	0.62728
SD	actin	15.017	14.9953		SD	Ikkα	25.36	10.3647		0.568849	0.674154	0.767691
SD	actin	15.092	14.9953		SD	Ikkα	24.961	9.96575		0.169849	0.888936
SD	actin	14.829	14.9953		SD	Ikkα	25.131	10.1357		0.339849	0.790124
SD	actin	15.043	14.9953		SD	Ikkα	25.27	10.2747		0.478849	0.71755
ZS40-L	actin	14.982	14.7983		ZS40-L	Ikkα	25.433	10.6347		0.838844	0.559091	0.561149
ZS40-L	actin	14.76	14.7983		ZS40-L	Ikkα	25.338	10.5397		0.743844	0.597146
ZS40-L	actin	14.694	14.7983		ZS40-L	Ikkα	25.472	10.6737		0.877844	0.54418
ZS40-L	actin	14.757	14.7983		ZS40-L	Ikkα	25.472	10.6737		0.877844	0.54418
ZS40-H	actin	15.108	15.0744		ZS40-H	Ikkα	24.908	9.83361		0.037708	0.974201	0.730655
ZS40-H	actin	15.057	15.0744		ZS40-H	Ikkα	24.935	9.86061		0.064708	0.956139
ZS40-H	actin	15.084	15.0744		ZS40-H	Ikkα	25.921	10.8466		1.05071	0.482731
ZS40-H	actin	15.049	15.0744		ZS40-H	Ikkα	25.843	10.7686		0.972708	0.509549
