# Supplementary material for: Effect of Lactobacillus fermentum ZS40 on the NF-κB signaling pathway in an azomethane-dextran sulfate sodium-induced colon cancer mouse model
Source: Front Microbiol. 2022 Sep 26;13:953905. doi: 10.3389/fmicb.2022.953905 (PMC9549056; doi:10.3389/fmicb.2022.953905)
Supplement: Supplementary file 1 [file Data_Sheet_1.ZIP › Raw data/Raw data/Raw data/Figure 7. mRNA/IKKβ.xlsx]

## Sheet: Sheet1
Sample	gene	CT	CT average		Sample	gene	CT	△CT	△CT average	△△CT	2（-△△CT）	2（-△△CT） average
NC	actin	16.736	16.7066		NC	Ikkβ	28.534	11.8273	11.8031	0.02425	0.983332	1.00157
NC	actin	16.626	16.7066		NC	Ikkβ	28.619	11.9123		0.10925	0.92707
NC	actin	16.77	16.7066		NC	Ikkβ	28.491	11.7843		-0.01875	1.01308
NC	actin	16.695	16.7066		NC	Ikkβ	28.395	11.6883		-0.11475	1.08279
BLA	actin	15.208	15.1563		BLA	Ikkβ	26.733	11.5767		-0.226359	1.16988	1.60637
BLA	actin	15.074	15.1563		BLA	Ikkβ	26.823	11.6667		-0.136359	1.09913
BLA	actin	15.191	15.1563		BLA	Ikkβ	25.902	10.7457		-1.05736	2.08112
BLA	actin	15.152	15.1563		BLA	Ikkβ	25.906	10.7497		-1.05336	2.07536
CRC	actin	17.337	17.1456		CRC	Ikkβ	28.092	10.9464		-0.856741	1.81094	1.67136
CRC	actin	17.229	17.1456		CRC	Ikkβ	28.296	11.1504		-0.652741	1.57215
CRC	actin	16.943	17.1456		CRC	Ikkβ	28.298	11.1524		-0.650741	1.56997
CRC	actin	17.074	17.1456		CRC	Ikkβ	28.156	11.0104		-0.792741	1.73236
SD	actin	15.961	15.712		SD	Ikkβ	27.233	11.521		-0.282148	1.216	1.2602
SD	actin	15.442	15.712		SD	Ikkβ	27.135	11.423		-0.380148	1.30148
SD	actin	15.685	15.712		SD	Ikkβ	27.158	11.446		-0.357148	1.28089
SD	actin	15.76	15.712		SD	Ikkβ	27.202	11.49		-0.313148	1.24242
ZS40-H	actin	15.7	15.5689		ZS40-H	Ikkβ	26.842	11.2731		-0.530013	1.44394	1.39327
ZS40-H	actin	15.695	15.5689		ZS40-H	Ikkβ	26.879	11.3101		-0.493012	1.40738
ZS40-H	actin	15.465	15.5689		ZS40-H	Ikkβ	26.919	11.3501		-0.453012	1.3689
ZS40-H	actin	15.415	15.5689		ZS40-H	Ikkβ	26.936	11.3671		-0.436013	1.35286
ZS40-L	actin	15.672	15.4883		ZS40-L	Ikkβ	26.798	11.3097		-0.493375	1.40773	1.40434
ZS40-L	actin	15.442	15.4883		ZS40-L	Ikkβ	26.892	11.4037		-0.399375	1.31894
ZS40-L	actin	15.388	15.4883		ZS40-L	Ikkβ	26.656	11.1677		-0.635375	1.55334
ZS40-L	actin	15.452	15.4883		ZS40-L	Ikkβ	26.872	11.3837		-0.419375	1.33735
