# Supplementary material for: Effect of Lactobacillus fermentum ZS40 on the NF-κB signaling pathway in an azomethane-dextran sulfate sodium-induced colon cancer mouse model
Source: Front Microbiol. 2022 Sep 26;13:953905. doi: 10.3389/fmicb.2022.953905 (PMC9549056; doi:10.3389/fmicb.2022.953905)
Supplement: Supplementary file 1 [file Data_Sheet_1.ZIP › Raw data/Raw data/Raw data/Figure 7. mRNA/IL-1β.xlsx]

## Sheet: Sheet1
Sample	gene	CT	CT average		Sample	gene	CT	△CT	△CT average	△△CT	2（-△△CT）	2（-△△CT） average
NC	actin	16.512	16.4772		NC	IL-1β	31.602	15.1248	15.5563	-0.4315	1.34864	1.02331
NC	actin	16.581	16.4772		NC	IL-1β	32.473	15.9958		0.4395	0.73739
NC	actin	16.482	16.4772		NC	IL-1β	31.971	15.4938		-0.0625	1.04427
NC	actin	16.334	16.4772		NC	IL-1β	32.088	15.6108		0.0545	0.962928
CRC	actin	14.973	14.9252		CRC	IL-1β	27.145	12.2198		-3.33647	10.1013	10.4908
CRC	actin	14.864	14.9252		CRC	IL-1β	27.127	12.2018		-3.35447	10.2281
CRC	actin	14.949	14.9252		CRC	IL-1β	27.187	12.2618		-3.29447	9.81145
CRC	actin	14.915	14.9252		CRC	IL-1β	26.918	11.9928		-3.56347	11.8225
BLA	actin	14.65	14.6025		BLA	IL-1β	27.089	12.4865		-3.0698	8.39659	9.35025
BLA	actin	14.602	14.6025		BLA	IL-1β	26.808	12.2055		-3.3508	10.2022
BLA	actin	14.642	14.6025		BLA	IL-1β	26.917	12.3145		-3.2418	9.45976
BLA	actin	14.515	14.6025		BLA	IL-1β	26.935	12.3325		-3.2238	9.34247
SD	actin	15.808	15.7274		SD	IL-1β	30.2	14.4726		-1.08367	2.11942	2.26812
SD	actin	15.851	15.7274		SD	IL-1β	30.255	14.5276		-1.02867	2.04014
SD	actin	15.689	15.7274		SD	IL-1β	30.189	14.4616		-1.09467	2.13564
SD	actin	15.562	15.7274		SD	IL-1β	29.81	14.0826		-1.47367	2.77727
ZS40-H	actin	15.093	14.9871		ZS40-H	IL-1β	28.091	13.1039		-2.45241	5.47328	5.49891
ZS40-H	actin	14.969	14.9871		ZS40-H	IL-1β	28.099	13.1119		-2.44441	5.44301
ZS40-H	actin	14.937	14.9871		ZS40-H	IL-1β	28.21	13.2229		-2.33341	5.03994
ZS40-H	actin	14.949	14.9871		ZS40-H	IL-1β	27.949	12.9619		-2.59441	6.0394
ZS40-L	actin	14.758	14.8918		ZS40-L	IL-1β	27.351	12.4592		-3.09709	8.55693	8.84451
ZS40-L	actin	14.961	14.8918		ZS40-L	IL-1β	27.352	12.4602		-3.09609	8.551
ZS40-L	actin	14.944	14.8918		ZS40-L	IL-1β	27.186	12.2942		-3.26209	9.59374
ZS40-L	actin	14.904	14.8918		ZS40-L	IL-1β	27.331	12.4392		-3.11709	8.67638
