# Supplementary material for: Effect of Lactobacillus fermentum ZS40 on the NF-κB signaling pathway in an azomethane-dextran sulfate sodium-induced colon cancer mouse model
Source: Front Microbiol. 2022 Sep 26;13:953905. doi: 10.3389/fmicb.2022.953905 (PMC9549056; doi:10.3389/fmicb.2022.953905)
Supplement: Supplementary file 1 [file Data_Sheet_1.ZIP › Raw data/Raw data/Raw data/Figure 7. mRNA/IκBα.xlsx]

## Sheet: Sheet1
Sample	gene	CT	CT average		Sample	gene	CT	△CT	△CT average	△△CT	2（-△△CT）	2（-△△CT） average
NC	actin	16.333	16.3042		NC	IκBα	22.946	6.64183	6.70658	-0.06475	1.0459	1.00056
NC	actin	16.24	16.3042		NC	IκBα	22.983	6.67883		-0.02775	1.01942
NC	actin	16.273	16.3042		NC	IκBα	23.056	6.75183		0.04525	0.969122
NC	actin	16.37	16.3042		NC	IκBα	23.058	6.75383		0.04725	0.967779
BLA	actin	14.959	14.9079		BLA	IκBα	22.704	7.79614		1.08956	0.469906	0.794074
BLA	actin	14.838	14.9079		BLA	IκBα	21.824	6.91614		0.209555	0.864804
BLA	actin	14.909	14.9079		BLA	IκBα	21.73	6.82214		0.115555	0.923027
BLA	actin	14.925	14.9079		BLA	IκBα	21.737	6.82914		0.122555	0.918559
CRC	actin	15.767	15.8025		CRC	IκBα	23.55	7.74746		1.04088	0.48603	0.523755
CRC	actin	15.934	15.8025		CRC	IκBα	23.424	7.62146		0.914883	0.530387
CRC	actin	15.612	15.8025		CRC	IκBα	23.412	7.60946		0.902883	0.534817
CRC	actin	15.898	15.8025		CRC	IκBα	23.388	7.58546		0.878883	0.543788
SD	actin	15.371	15.0361		SD	IκBα	22.161	7.1249		0.418317	0.748297	0.710415
SD	actin	15.003	15.0361		SD	IκBα	22.303	7.2669		0.560317	0.678153
SD	actin	14.877	15.0361		SD	IκBα	22.181	7.1449		0.438317	0.737995
SD	actin	14.894	15.0361		SD	IκBα	22.305	7.2689		0.562317	0.677214
ZS40-L	actin	14.638	14.5696		ZS40-L	IκBα	22.132	7.56244		0.855856	0.552537	0.675364
ZS40-L	actin	14.479	14.5696		ZS40-L	IκBα	22.14	7.57044		0.863856	0.549482
ZS40-L	actin	14.567	14.5696		ZS40-L	IκBα	21.324	6.75444		0.047856	0.967373
ZS40-L	actin	14.594	14.5696		ZS40-L	IκBα	21.938	7.36844		0.661856	0.632065
ZS40-H	actin	15.027	14.9846		ZS40-H	IκBα	21.803	6.8184		0.111822	0.925419	0.789081
ZS40-H	actin	14.937	14.9846		ZS40-H	IκBα	21.955	6.9704		0.263822	0.832879
ZS40-H	actin	14.94	14.9846		ZS40-H	IκBα	22.299	7.3144		0.607822	0.656187
ZS40-H	actin	15.035	14.9846		ZS40-H	IκBα	22.122	7.1374		0.430822	0.741839
