# Supplementary material for: Effect of Lactobacillus fermentum ZS40 on the NF-κB signaling pathway in an azomethane-dextran sulfate sodium-induced colon cancer mouse model
Source: Front Microbiol. 2022 Sep 26;13:953905. doi: 10.3389/fmicb.2022.953905 (PMC9549056; doi:10.3389/fmicb.2022.953905)
Supplement: Supplementary file 1 [file Data_Sheet_1.ZIP › Raw data/Raw data/Raw data/Figure 7. mRNA/p65.xlsx]

## Sheet: Sheet1
Sample	gene	CT	CT average		Sample	gene	CT	△CT	△CT average	△△CT	2（-△△CT）	2（-△△CT） average
NC	actin	15.743	15.6243		NC	p65	23.993	8.36872	8.37497	-0.00625	1.00434	1.0027
NC	actin	15.46	15.6243		NC	p65	24.159	8.53472		0.15975	0.89518
NC	actin	15.517	15.6243		NC	p65	23.86	8.23572		-0.13925	1.10133
NC	actin	15.778	15.6243		NC	p65	23.985	8.36072		-0.01425	1.00993
BLA	actin	14.286	14.2487		BLA	p65	21.847	7.59825		-0.776719	1.71323	1.6096
BLA	actin	14.164	14.2487		BLA	p65	21.978	7.72925		-0.645719	1.56452
BLA	actin	14.255	14.2487		BLA	p65	21.966	7.71725		-0.657719	1.57759
BLA	actin	14.29	14.2487		BLA	p65	21.961	7.71225		-0.662719	1.58306
CRC	actin	14.937	14.8711		CRC	p65	22.087	7.21586		-1.15911	2.23319	2.00867
CRC	actin	14.863	14.8711		CRC	p65	22.065	7.19386		-1.1811	2.2675
CRC	actin	14.795	14.8711		CRC	p65	22.101	7.22986		-1.14511	2.21162
CRC	actin	14.89	14.8711		CRC	p65	22.843	7.97186		-0.403105	1.32235
SD	actin	14.226	14.2266		SD	p65	22.149	7.92236		-0.452605	1.36851	1.34962
SD	actin	14.226	14.2266		SD	p65	22.148	7.92136		-0.453605	1.36946
SD	actin	14.216	14.2266		SD	p65	22.174	7.94736		-0.427605	1.345
SD	actin	14.238	14.2266		SD	p65	22.206	7.97936		-0.395605	1.31549
ZS40-L	actin	14.414	14.3341		ZS40-L	p65	22.172	7.83788		-0.537093	1.45105	1.44486
ZS40-L	actin	14.354	14.3341		ZS40-L	p65	22.204	7.86988		-0.505093	1.41921
ZS40-L	actin	14.296	14.3341		ZS40-L	p65	22.163	7.82888		-0.546093	1.46013
ZS40-L	actin	14.273	14.3341		ZS40-L	p65	22.174	7.83988		-0.535093	1.44904
ZS40-H	actin	14.383	14.331		ZS40-H	p65	22.236	7.90505		-0.469921	1.38503	1.23515
ZS40-H	actin	14.398	14.331		ZS40-H	p65	22.263	7.93205		-0.442921	1.35935
ZS40-H	actin	14.248	14.331		ZS40-H	p65	22.276	7.94505		-0.429921	1.34716
ZS40-H	actin	14.294	14.331		ZS40-H	p65	22.942	8.61105		0.236079	0.84905
	actin	14.383	14.331		CRC	p65	22.236	7.90505		-0.469921	1.38503	1.23515
	actin	14.398	14.331		CRC	p65	22.263	7.93205		-0.442921	1.35935
	actin	14.248	14.331		CRC	p65	22.276	7.94505		-0.429921	1.34716
	actin	14.294	14.331		CRC	p65	22.942	8.61105		0.236079	0.84905
