# Supplementary material for: Effect of Lactobacillus fermentum ZS40 on the NF-κB signaling pathway in an azomethane-dextran sulfate sodium-induced colon cancer mouse model
Source: Front Microbiol. 2022 Sep 26;13:953905. doi: 10.3389/fmicb.2022.953905 (PMC9549056; doi:10.3389/fmicb.2022.953905)
Supplement: Supplementary file 1 [file Data_Sheet_1.ZIP › Raw data/Raw data/Raw data/Figure 7. mRNA/TNF-α.xlsx]

## Sheet: Sheet1
Sample	gene	CT	CT average		Sample	gene	CT	△CT	△CT average	△△CT	2（-△△CT）	2（-△△CT） average
NC	actin	16.601	16.4433		NC	TNf-α	29.344	12.9007	12.9902	-0.0895	1.064	1.00079
NC	actin	16.401	16.4433		NC	TNf-α	29.481	13.0377		0.0475	0.967612
NC	actin	16.335	16.4433		NC	TNf-α	29.424	12.9807		-0.0095	1.00661
NC	actin	16.436	16.4433		NC	TNf-α	29.485	13.0417		0.0515	0.964933
CRC	actin	16.71	16.6814		CRC	TNf-α	28.284	11.6026		-1.38752	2.61628	2.51969
CRC	actin	16.658	16.6814		CRC	TNf-α	28.524	11.8426		-1.14752	2.21532
CRC	actin	16.614	16.6814		CRC	TNf-α	28.242	11.5606		-1.42952	2.69357
CRC	actin	16.743	16.6814		CRC	TNf-α	28.319	11.6376		-1.35252	2.55357
BLA	actin	14.436	14.4423		BLA	TNf-α	26.194	11.7517		-1.23843	2.35941	2.44889
BLA	actin	14.38	14.4423		BLA	TNf-α	26.151	11.7087		-1.28143	2.43079
BLA	actin	14.423	14.4423		BLA	TNf-α	26.07	11.6277		-1.36243	2.57118
BLA	actin	14.531	14.4423		BLA	TNf-α	26.149	11.7067		-1.28343	2.43417
SD	actin	14.557	14.5552		SD	TNf-α	26.232	11.6768		-1.31336	2.4852	2.44295
SD	actin	14.462	14.5552		SD	TNf-α	26.209	11.6538		-1.33636	2.52514
SD	actin	14.672	14.5552		SD	TNf-α	26.305	11.7498		-1.24036	2.36258
SD	actin	14.529	14.5552		SD	TNf-α	26.283	11.7278		-1.26236	2.39888
ZS40-L	actin	15.281	15.2792		ZS40-L	TNf-α	27.761	12.4818		-0.508403	1.42247	1.29689
ZS40-L	actin	15.279	15.2792		ZS40-L	TNf-α	27.982	12.7028		-0.287403	1.22044
ZS40-L	actin	15.236	15.2792		ZS40-L	TNf-α	27.847	12.5678		-0.422403	1.34016
ZS40-L	actin	15.321	15.2792		ZS40-L	TNf-α	28.001	12.7218		-0.268403	1.20447
ZS40-H	actin	15.209	15.2049		ZS40-H	TNf-α	27.914	12.7091		-0.281095	1.21512	1.24543
ZS40-H	actin	15.16	15.2049		ZS40-H	TNf-α	27.938	12.7331		-0.257095	1.19507
ZS40-H	actin	15.165	15.2049		ZS40-H	TNf-α	27.735	12.5301		-0.460095	1.37563
ZS40-H	actin	15.285	15.2049		ZS40-H	TNf-α	27.937	12.7321		-0.258095	1.1959
