# Supplementary material for: Effect of Lactobacillus fermentum ZS40 on the NF-κB signaling pathway in an azomethane-dextran sulfate sodium-induced colon cancer mouse model
Source: Front Microbiol. 2022 Sep 26;13:953905. doi: 10.3389/fmicb.2022.953905 (PMC9549056; doi:10.3389/fmicb.2022.953905)
Supplement: Supplementary file 1 [file Data_Sheet_1.ZIP › Raw data/Raw data/Raw data/Figure 7. mRNA/TRAF-1.xlsx]

## Sheet: Sheet1
Sample	gene	CT	CT average		Sample	gene	CT	△CT	△CT average	△△CT	2（-△△CT）	2（-△△CT） average
NC	actin	16.688	16.7841		NC	TRAF1	28.629	11.8449	11.8666	-0.02175	1.01519	1.0116
NC	actin	16.748	16.7841		NC	TRAF1	28.952	12.1679		0.30125	0.811549
NC	actin	16.886	16.7841		NC	TRAF1	28.336	11.5519		-0.31475	1.2438
NC	actin	16.814	16.7841		NC	TRAF1	28.686	11.9019		0.03525	0.975863
CRC	actin	16.499	16.3462		CRC	TRAF1	29.717	13.3708		1.50418	0.352529	0.349251
CRC	actin	16.4	16.3462		CRC	TRAF1	29.779	13.4328		1.56619	0.3377
CRC	actin	16.264	16.3462		CRC	TRAF1	29.717	13.3708		1.50418	0.352529
CRC	actin	16.222	16.3462		CRC	TRAF1	29.71	13.3638		1.49719	0.354244
BLA	actin	15.4	15.2946		BLA	TRAF1	27.833	12.5384		0.671769	0.627736	0.621126
BLA	actin	15.273	15.2946		BLA	TRAF1	28	12.7054		0.838769	0.55912
BLA	actin	15.241	15.2946		BLA	TRAF1	27.73	12.4354		0.568769	0.674192
BLA	actin	15.265	15.2946		BLA	TRAF1	27.994	12.6994		0.832769	0.561451
SD	actin	15.634	15.5397		SD	TRAF1	27.633	12.0933		0.226709	0.854582	0.796141
SD	actin	15.446	15.5397		SD	TRAF1	27.971	12.4313		0.564709	0.676092
SD	actin	15.597	15.5397		SD	TRAF1	27.695	12.1553		0.288709	0.818634
SD	actin	15.482	15.5397		SD	TRAF1	27.666	12.1263		0.259709	0.835256
ZS40-L	actin	15.393	15.5613		ZS40-L	TRAF1	28.008	12.4467		0.58007	0.668931	0.679131
ZS40-L	actin	15.837	15.5613		ZS40-L	TRAF1	27.933	12.3717		0.50507	0.704626
ZS40-L	actin	15.539	15.5613		ZS40-L	TRAF1	28.146	12.5847		0.71807	0.60791
ZS40-L	actin	15.476	15.5613		ZS40-L	TRAF1	27.872	12.3107		0.44407	0.735058
ZS40-H	actin	15.676	15.5573		ZS40-H	TRAF1	27.934	12.3767		0.510116	0.702166	0.79277
ZS40-H	actin	15.635	15.5573		ZS40-H	TRAF1	27.664	12.1067		0.240116	0.846677
ZS40-H	actin	15.462	15.5573		ZS40-H	TRAF1	27.709	12.1517		0.285116	0.820676
ZS40-H	actin	15.457	15.5573		ZS40-H	TRAF1	27.743	12.1857		0.319116	0.801561
