# Supplementary material for: Effect of Lactobacillus fermentum ZS40 on the NF-κB signaling pathway in an azomethane-dextran sulfate sodium-induced colon cancer mouse model
Source: Front Microbiol. 2022 Sep 26;13:953905. doi: 10.3389/fmicb.2022.953905 (PMC9549056; doi:10.3389/fmicb.2022.953905)
Supplement: Supplementary file 1 [file Data_Sheet_1.ZIP › Raw data/Raw data/Raw data/Figure 7. mRNA/TRAF-2.xlsx]

## Sheet: Sheet1
Sample	gene	CT	CT average		Sample	gene	CT	△CT	△CT average	△△CT	2（-△△CT）	2（-△△CT） average
NC	actin	16.772	16.8201		NC	TRAF2	28.836	12.0159	11.9329	0.083	0.944092	1.00191
NC	actin	16.734	16.8201		NC	TRAF2	28.829	12.0089		0.076	0.948684
NC	actin	16.921	16.8201		NC	TRAF2	28.618	11.7979		-0.135	1.09809
NC	actin	16.853	16.8201		NC	TRAF2	28.729	11.9089		-0.024	1.01677
BLA	actin	15.217	15.4335		BLA	TRAF2	27.661	12.2275		0.294547	0.815328	0.755495
BLA	actin	15.57	15.4335		BLA	TRAF2	27.911	12.4775		0.544547	0.685607
BLA	actin	15.459	15.4335		BLA	TRAF2	27.804	12.3705		0.437547	0.738389
BLA	actin	15.488	15.4335		BLA	TRAF2	27.72	12.2865		0.353547	0.782657
SD	actin	15.67	15.626		SD	TRAF2	27.676	12.05		0.117123	0.922025	0.902096
SD	actin	15.929	15.626		SD	TRAF2	27.865	12.239		0.306123	0.808812
SD	actin	15.365	15.626		SD	TRAF2	27.568	11.942		0.009123	0.993696
SD	actin	15.539	15.626		SD	TRAF2	27.737	12.111		0.178123	0.883852
zs40-L	actin	15.33	15.3672		zs40-L	TRAF2	27.654	12.2868		0.353874	0.78248	0.796594
zs40-L	actin	15.305	15.3672		zs40-L	TRAF2	27.63	12.2628		0.329874	0.795606
zs40-L	actin	15.411	15.3672		zs40-L	TRAF2	27.485	12.1178		0.184874	0.879726
zs40-L	actin	15.423	15.3672		zs40-L	TRAF2	27.757	12.3898		0.456874	0.728563
ZS40-H	actin	15.646	15.6051		ZS40-H	TRAF2	27.527	11.9219		-0.011039	1.00768	0.802003
ZS40-H	actin	15.593	15.6051		ZS40-H	TRAF2	27.58	11.9749		0.041961	0.971334
ZS40-H	actin	15.578	15.6051		ZS40-H	TRAF2	28.327	12.7219		0.788961	0.578761
ZS40-H	actin	15.604	15.6051		ZS40-H	TRAF2	28.159	12.5539		0.620961	0.650238
CRC	actin	15.562	15.512		CRC	TRAF2	28.481	12.969		1.03605	0.48766	0.492495
CRC	actin	15.489	15.512		CRC	TRAF2	28.394	12.882		0.949052	0.517973
CRC	actin	15.341	15.512		CRC	TRAF2	28.52	13.008		1.07505	0.474654
CRC	actin	15.657	15.512		CRC	TRAF2	28.475	12.963		1.03005	0.489692
