# Supplementary material for: Effect of Lactobacillus fermentum ZS40 on the NF-κB signaling pathway in an azomethane-dextran sulfate sodium-induced colon cancer mouse model
Source: Front Microbiol. 2022 Sep 26;13:953905. doi: 10.3389/fmicb.2022.953905 (PMC9549056; doi:10.3389/fmicb.2022.953905)
Supplement: Supplementary file 1 [file Data_Sheet_1.ZIP › Raw data/Raw data/Raw data/Figure 7. mRNA/TRAF-6.xlsx]

## Sheet: Sheet1
Sample	gene	CT	CT average		Sample	gene	CT	△CT	△CT average	△△CT	2（-△△CT）	2（-△△CT） average
NC	actin	16.831	16.8174		NC	TRAF6	29.244	12.4266	12.2903	0.13625	0.909881	1.0023
NC	actin	16.781	16.8174		NC	TRAF6	29.153	12.3356		0.04525	0.969122
NC	actin	16.839	16.8174		NC	TRAF6	28.991	12.1736		-0.11675	1.08429
NC	actin	16.818	16.8174		NC	TRAF6	29.043	12.2256		-0.06475	1.0459
BLA	actin	15.453	15.4239		BLA	TRAF6	27.651	12.2271		-0.063253	1.04482	1.51321
BLA	actin	15.337	15.4239		BLA	TRAF6	26.815	11.3911		-0.899253	1.8651
BLA	actin	15.494	15.4239		BLA	TRAF6	26.676	11.2521		-1.03825	2.05374
BLA	actin	15.412	15.4239		BLA	TRAF6	27.591	12.1671		-0.123253	1.08919
CRC	actin	16.767	16.5888		CRC	TRAF6	28.168	11.5792		-0.711152	1.63711	1.71301
CRC	actin	16.631	16.5888		CRC	TRAF6	28.165	11.5762		-0.714152	1.64052
CRC	actin	16.422	16.5888		CRC	TRAF6	28.054	11.4652		-0.825152	1.77172
CRC	actin	16.535	16.5888		CRC	TRAF6	28.029	11.4402		-0.850152	1.80269
SD	actin	15.748	15.8009		SD	TRAF6	26.819	11.0181		-1.27226	2.41539	1.49137
SD	actin	15.784	15.8009		SD	TRAF6	27.899	12.0981		-0.192258	1.14255
SD	actin	15.859	15.8009		SD	TRAF6	27.764	11.9631		-0.327258	1.25463
SD	actin	15.813	15.8009		SD	TRAF6	27.886	12.0851		-0.205258	1.15289
ZS40-L	actin	15.405	15.3902		ZS40-L	TRAF6	26.707	11.3168		-0.973542	1.96366	1.50334
ZS40-L	actin	15.469	15.3902		ZS40-L	TRAF6	26.674	11.2838		-1.00654	2.00909
ZS40-L	actin	15.477	15.3902		ZS40-L	TRAF6	27.6	12.2098		-0.080542	1.05742
ZS40-L	actin	15.21	15.3902		ZS40-L	TRAF6	27.705	12.3148		0.024458	0.98319
ZS40-H	actin	15.486	15.4983		ZS40-H	TRAF6	27.355	11.8567		-0.43367	1.35067	1.41975
ZS40-H	actin	15.456	15.4983		ZS40-H	TRAF6	27.29	11.7917		-0.49867	1.41291
ZS40-H	actin	15.512	15.4983		ZS40-H	TRAF6	27.285	11.7867		-0.50367	1.41782
ZS40-H	actin	15.54	15.4983		ZS40-H	TRAF6	27.206	11.7077		-0.58267	1.49762
