# Supplementary material for: Effect of Lactobacillus fermentum ZS40 on the NF-κB signaling pathway in an azomethane-dextran sulfate sodium-induced colon cancer mouse model
Source: Front Microbiol. 2022 Sep 26;13:953905. doi: 10.3389/fmicb.2022.953905 (PMC9549056; doi:10.3389/fmicb.2022.953905)
Supplement: Supplementary file 1 [file Data_Sheet_1.ZIP › Raw data/Raw data/Raw data/Table 1. Serum Indexes/IL-1β-.xlsx]

## Sheet: Sheet1
Original absorbance
Group
ZS40-H	0.556	0.51	0.568	0.545	0.541	0.504	0.519	0.521	0.519	0.533
NC	0.533	0.535	0.511	0.464	0.457	0.497	0.5	0.502	0.488	0.493
BLA	0.57	0.62	0.544	0.587	0.598	0.524	0.576	0.572	0.593	0.554
SD	0.557	0.5	0.599	0.576	0.598	0.597	0.511	0.563	0.544	0.582
CRC	0.636	0.653	0.586	0.72	0.743	0.697	0.578	0.625	0.603	0.673
ZS40-L	0.571	0.588	0.528	0.592	0.564	0.572	0.534	0.582	0.534	0.564
standard curve line
1.595	0.845	0.383	0.26	0.203
80	40	20	10	5
Calculated value
Group											MEAN	STDEV
ZS40-H	25.7078	23.3022	26.3354	25.1326	24.9234	22.9884	23.7728	23.8774	23.7728	24.505	24.4318	1.08142
NC	24.505	24.6096	23.3545	20.8965	20.5304	22.6223	22.7792	22.8838	22.1516	22.4131	22.6746	1.32141
BLA	26.44	29.0548	25.0803	27.329	27.9043	24.0343	26.7538	26.5446	27.6428	25.6032	26.6387	1.46324
SD	25.7601	22.7792	27.9566	26.7538	27.9043	27.852	23.3545	26.0739	25.0803	27.0676	26.0582	1.85112
CRC	29.8916	30.7806	27.2767	34.2845	35.4874	33.0817	26.8584	29.3163	28.1658	31.8266	30.697	2.94737
ZS40-L	26.4923	27.3813	24.2435	27.5905	26.1262	26.5446	24.5573	27.0676	24.5573	26.1262	26.0687	1.21788
