# Supplementary material for: Effect of Lactobacillus fermentum ZS40 on the NF-κB signaling pathway in an azomethane-dextran sulfate sodium-induced colon cancer mouse model
Source: Front Microbiol. 2022 Sep 26;13:953905. doi: 10.3389/fmicb.2022.953905 (PMC9549056; doi:10.3389/fmicb.2022.953905)
Supplement: Supplementary file 1 [file Data_Sheet_1.ZIP › Raw data/Raw data/Raw data/Table 1. Serum Indexes/IL-8-.xlsx]

## Sheet: Sheet1
Original absorbance
Group
CRC	0.466	0.517	0.547	0.519	0.565	0.479	0.596	0.532	0.561	0.527
NC	0.394	0.352	0.405	0.381	0.354	0.408	0.393	0.373	0.368	0.402
ZS40-L	0.412	0.432	0.376	0.445	0.373	0.431	0.436	0.421	0.419	0.422
ZS40-H	0.419	0.393	0.4	0.375	0.412	0.416	0.367	0.403	0.412	0.397
BLA	0.422	0.429	0.457	0.404	0.429	0.431	0.469	0.421	0.435	0.414
SD	0.407	0.35	0.415	0.379	0.397	0.374	0.408	0.385	0.376	0.392
standard curve line
1.737	0.891	0.441	0.25	0.165
120	60	30	15	7.5
Calculated value
Group											MEAN	STDEV
CRC	30.1531	33.7653	35.8901	33.9069	37.165	31.0738	39.3606	34.8277	36.8816	34.4735	34.7498	2.77573
NC	25.0535	22.0788	25.8326	24.1328	22.2205	26.0451	24.9827	23.5662	23.212	25.6202	24.2744	1.45956
ZS40-L	26.3284	27.745	23.7787	28.6657	23.5662	27.6741	28.0283	26.9659	26.8242	27.0367	26.6613	1.71098
ZS40-H	26.8242	24.9827	25.4785	23.7078	26.3284	26.6117	23.1412	25.691	26.3284	25.266	25.436	1.22275
BLA	27.0367	27.5325	29.5156	25.7618	27.5325	27.6741	30.3656	26.9659	27.9574	26.4701	27.6812	1.36502
SD	25.9743	21.9371	26.5409	23.9911	25.266	23.637	26.0451	24.4161	23.7787	24.9119	24.6498	1.38874
