# Supplementary material for: Effect of Lactobacillus fermentum ZS40 on the NF-κB signaling pathway in an azomethane-dextran sulfate sodium-induced colon cancer mouse model
Source: Front Microbiol. 2022 Sep 26;13:953905. doi: 10.3389/fmicb.2022.953905 (PMC9549056; doi:10.3389/fmicb.2022.953905)
Supplement: Supplementary file 1 [file Data_Sheet_1.ZIP › Raw data/Raw data/Raw data/Table 1. Serum Indexes/MIP-1-.xlsx]

## Sheet: Sheet1
Original absorbance
Group
CRC	0.616	0.611	0.52	0.619	0.632	0.579	0.622	0.582	0.607	0.611
NC	0.447	0.44	0.436	0.379	0.406	0.383	0.398	0.426	0.418	0.397
BLA	0.488	0.594	0.592	0.583	0.614	0.549	0.52	0.582	0.594	0.603
ZS40-L	0.519	0.573	0.556	0.606	0.573	0.54	0.585	0.584	0.565	0.579
ZS40-H	0.462	0.49	0.488	0.442	0.454	0.387	0.349	0.451	0.428	0.472
SD	0.48	0.5	0.467	0.478	0.464	0.41	0.441	0.487	0.492	0.488
standard curve line
2.126	1.1	0.661	0.304	0.188
32	16	8	4	2
Calculated value
Group											MEAN	STDEV
CRC	8.36339	8.28571	6.87184	8.41	8.61198	7.78852	8.45661	7.83513	8.22356	8.28571	8.11325	0.506931
NC	5.73764	5.62888	5.56673	4.68112	5.10062	4.74327	4.97633	5.41136	5.28707	4.96079	5.20938	0.373247
BLA	6.37466	8.02158	7.9905	7.85067	8.33232	7.32241	6.87184	7.83513	8.02158	8.16141	7.67821	0.625843
ZS40-L	6.8563	7.6953	7.43117	8.20802	7.6953	7.18258	7.88175	7.86621	7.571	7.78852	7.61762	0.384015
ZS40-H	5.97069	6.40573	6.37466	5.65995	5.8464	4.80542	4.21501	5.79979	5.44244	6.12606	5.66462	0.691238
SD	6.25036	6.5611	6.04838	6.21929	6.00177	5.16277	5.64442	6.35912	6.4368	6.37466	6.10587	0.422084
