# Supplementary material for: Effect of Lactobacillus fermentum ZS40 on the NF-κB signaling pathway in an azomethane-dextran sulfate sodium-induced colon cancer mouse model
Source: Front Microbiol. 2022 Sep 26;13:953905. doi: 10.3389/fmicb.2022.953905 (PMC9549056; doi:10.3389/fmicb.2022.953905)
Supplement: Supplementary file 1 [file Data_Sheet_1.ZIP › Raw data/Raw data/Raw data/Table 1. Serum Indexes/TNF-α-.xlsx]

## Sheet: Sheet1
Original absorbance
Group
ZS40-H	0.394	0.398	0.432	0.505	0.411	0.448	0.435	0.422	0.435	0.419
NC	0.414	0.371	0.324	0.336	0.325	0.378	0.324	0.354	0.328	0.341
BLA	0.489	0.406	0.439	0.425	0.514	0.415	0.424	0.428	0.435	0.451
SD	0.349	0.407	0.411	0.515	0.412	0.409	0.365	0.415	0.422	0.413
CRC	0.522	0.54	0.607	0.533	0.539	0.494	0.476	0.533	0.584	0.557
ZS40-L	0.45	0.464	0.43	0.431	0.423	0.417	0.506	0.452	0.469	0.455
standard curve line
1.583	0.91	0.365	0.211	0.149
800	400	200	100	50
Calculated value
Group											MEAN	STDEV
ZS40-H	184.696	186.704	203.773	240.42	193.23	211.805	205.279	198.752	205.279	197.246	202.718	15.7592
NC	194.736	173.149	149.554	155.579	150.056	176.664	149.554	164.615	151.563	158.089	162.356	15.035
BLA	232.388	190.72	207.287	200.258	244.938	195.238	199.756	201.765	205.279	213.311	209.094	17.0345
SD	162.105	191.222	193.23	245.44	193.732	192.226	170.137	195.238	198.752	194.234	193.632	21.7745
CRC	248.954	257.991	291.626	254.477	257.489	234.898	225.862	254.477	280.08	266.525	257.238	19.3178
ZS40-L	212.809	219.837	202.769	203.271	199.254	196.242	240.922	213.813	222.347	215.319	212.658	13.2823
