# Supplementary material for: Effect of Lactobacillus fermentum ZS40 on the NF-κB signaling pathway in an azomethane-dextran sulfate sodium-induced colon cancer mouse model
Source: Front Microbiol. 2022 Sep 26;13:953905. doi: 10.3389/fmicb.2022.953905 (PMC9549056; doi:10.3389/fmicb.2022.953905)
Supplement: Supplementary file 1 [file Data_Sheet_1.ZIP › Raw data/Raw data/Raw data/Table 1. Serum Indexes/VCAM-1-.xlsx]

## Sheet: Sheet1
Original absorbance
Group
CRC	0.707	0.715	0.732	0.579	0.556	0.556	0.574	0.596	0.602	0.641
NC	0.426	0.433	0.325	0.402	0.38	0.401	0.373	0.394	0.402	0.411
ZS40-L	0.546	0.549	0.55	0.413	0.593	0.662	0.641	0.557	0.541	0.566
BLA	0.549	0.484	0.592	0.602	0.459	0.441	0.498	0.502	0.519	0.488
SD	0.398	0.375	0.444	0.451	0.477	0.444	0.433	0.415	0.427	0.441
ZS40-H	0.426	0.433	0.325	0.402	0.38	0.401	0.437	0.394	0.406	0.411
standard curve line
1.619	0.772	0.326	0.181	0.132
360	180	90	45	22.5
Calculated value
																						平均	STDEV
Group											MEAN	STDEV
CRC	161.808	163.575	167.33	133.537	128.457	128.457	132.433	137.292	138.617	147.231	143.874	15.1119
NC	99.7439	101.29	77.4361	94.443	89.5839	94.2222	88.0378	92.6761	94.443	96.4309	92.8307	6.74934
ZS40-L	126.248	126.911	127.132	96.8726	136.629	151.869	147.231	128.678	125.144	130.666	129.738	14.8079
BLA	126.911	112.554	136.408	138.617	107.033	103.057	115.647	116.53	120.285	113.438	119.048	11.7346
SD	93.5596	88.4796	103.72	105.266	111.008	103.72	101.29	97.3144	99.9648	103.057	100.738	6.35575
ZS40-H	99.7439	101.29	77.4361	94.443	89.5839	94.2222	102.173	92.6761	95.3265	96.4309	94.3326	7.11313
